# Supplementary material for: Gamma-Synuclein Dysfunction Causes Autoantibody Formation in Glaucoma Patients and Dysregulation of Intraocular Pressure in Mice
Source: Biomedicines. 2022 Dec 27;11(1):60. doi: 10.3390/biomedicines11010060 (PMC9856171; doi:10.3390/biomedicines11010060)
Supplement: Supplementary file 1 [file biomedicines-11-00060-s001.zip]

Archive with 1 entries (1 files):
- biomedicines-2108177-supplementary.pdf
